# Supplementary material for: Halophilic microbial community compositional shift after a rare rainfall in the Atacama Desert
Source: ISME J. 2019 Jul 4;13(11):2737–49. doi: 10.1038/s41396-019-0468-y (PMC6794293; doi:10.1038/s41396-019-0468-y)
Supplement: Supplementary file 9 — Table S1 [file 41396_2019_468_MOESM9_ESM.xlsx]

## Sheet: Sheet1
Site	Lattitude	Longitude	Elevation (asl)	Harvest dates	16S replication	WMG replication	Purpose
S1	20°57’12.006”S	70°1’10.5996”W	680m	2014-09-01	10	5	Before-after rain comparison
				2015-06-01	9	5
				2016-02-08	19	5
				2017-02-20	17	5
S2	20°57’8.5212”S	70°1’1.2612”W	664m	2016-02-08	12	NA	After rain recovery process
				2016-07-11	5	NA
				2016-10-20	12	NA
				2017-02-20	13	NA
S3	20°55’48.18”S	70°0’49.32”W	676m	Misc.	NA	15	Assembly and binning improvement
